# Supplementary material for: Exome sequencing in mostly consanguineous Arab families with neurologic disease provides a high potential molecular diagnosis rate
Source: BMC Med Genomics. 2016 Jul 19;9:42. doi: 10.1186/s12920-016-0208-3 (PMC4950750; doi:10.1186/s12920-016-0208-3)
Supplement: Additional file 1: Table S1. — Summary of clinical features and disease/candidate variants identified. The major clinical features and the disease/candidate variants as well as the prediction scores and classifications for damaging effect of the variants are listed. For Polyphen2 (Pph2), D for probably damaging, P for possibly damaging, and B for benign. For LRT, D for deleterious, N for neutral, and U for unknown. For MutationTaster (MT), A for disease causing automatic, D for disease causing, N for polymorphism, and P for polymorphism automatic. Moreover, this table includes the ranking and ACMG criteria for each gene, the supporting evidence and the discussion of other variants, as well as the frequency/number of the variants in our internal CMG database, Atherosclerosis Risk in Communities Study (ARIC), ExAC database, Thousand Genome project, and NHLBI GO Exome Sequencing Project (ESP). pLI: probability of loss-of-function (LoF) intolerance. Table S2. Categorization of families based on major clinical features. Y: the family has this clinical feature; N: the family does not have this clinical feature. Families with brain malformations were not counted in the ID/DD groups, even if this feature was present. Percentages of families with each feature are shown at the bottom of the table. Table S3. Categorization of disease genes/candidates by major clinical features. Table S4. AOH metrics for the probands carrying known or candidate disease genes. Table S5. Raw data of ddPCR in RPS6KC1 in family 025. Table S6. Homologs of disease genes/candidates between human and fruit fly. The HCOP website (http://www.genenames.org/cgi-bin/hcop) was used to identify the fly homologs of the identified disease/candidate genes, listed in the upper panel. These fly homologs are then used to search for additional human homologs to find paralogs of the original human genes, as shown in the bottom part of the list. (XLS 165 kb) [file 12920_2016_208_MOESM1_ESM.xls]

## Sheet: Table S1
Table S1. Summary of clinical features and disease/candidate variants identified in this Arab cohort
Blue font: the best disease genes/candidates in the family				Black font: potential candidates in the family but the function of the genes are not well studied to have strong correlation
Grey font: potential contributors in additional to the major contributors				Red font: the SNV in the CNV+SNV case
Research ranking criteira:							ACMG criteria and classfication:
a. Multiple families with similar phenotypes							https://www.acmg.net/docs/Standards_Guidelines_for_the_Interpretation_of_Sequence_Variants.pdf
b. Interactor/paralog with overlapping features in human							Please see the following link for detailed information
c. Animal studies of the gene or its interactor/paralogs showing overlapping features							http://bmgl.com/media/wysiwyg/bmgl/educational_materials/pdf/SOP_Criteria_for_Variant_Classification_1.pdf
d. Genomic region associated with the phenotypes							For candidate genes/variants, the are classfied as VUS since they are not reported disease genes.
e. Whether it is a LOF allele							PVS1 Null variant (nonsense, frameshift, canonical +/-1 or 2 splice sites, initiation codon, single or multi-exon deletion) in a gene where loss of function (LOF) is a known mechanism of disease
f. Predicted deleterious by multiple programs							PS1 Same amino acid change as a previously established pathogenic variant regardless of nucleotide change
g. Allele frequency is rare							PS2 De novo (both maternity and paternity confirmed) in a patient with the disease and no family history
h. Expressed in the tissues/organs being affected							PS3 Well-established in vitro or in vivo functional studies supportive of a damaging effect on the gene or gene product
							PS4 The prevalence of the variant in affected individuals is significantly increased compared to the prevalence in controls
							PM1 Located in a mutational hot spot and/or critical and well-established functional domain (e.g. active site of an enzyme) without benign variation
							PM2 Absent from controls (or at extremely low frequency if recessive) in Exome Sequencing Project, 1000 Genomes or ExAC
							PM3 For recessive disorders, detected in trans with a pathogenic variant
							PM4 Protein length changes due to in-frame deletions/insertions in a non-repeat region or stop-loss variants
							PM5 Novel missense change at an amino acid residue where a different missense change determined to be pathogenic has been seen before
							PM6 Assumed de novo, but without confirmation of paternity and maternity
							PP1 Co-segregation with disease in multiple affected family members in a gene definitively known to cause the disease
							PP2 Missense variant in a gene that has a low rate of benign missense variation and where missense variants are a common mechanism of disease
							PP3 Multiple lines of computational evidence support a deleterious effect on the gene or gene product (conservation, evolutionary, splicing impact, etc)
							PP4 Patient’s phenotype or family history is highly specific for a disease with a single genetic etiology
							PP5 Reputable source recently reports variant as pathogenic but the evidence is not available to the laboratory to perform an independent evaluation
Categories	Family	ID	Gene	MIM	WES	Phenotype	Gene Function from Swiss prot	position [hp19]	Variant	Zyg	Inheritance	Variants	# Aff	# Family members for segregation	CMG freq	ARIC (The Atherosclerosis Risk in Communities Study)	ESP freq	Thousand Genome	ExAC freq	ExAC: pLI score for het or hem variants	ExAC: pLI score	ExAC: Z score for missense	phylop		SIFT		Pph2		LRT		MT		Supporting evidence for the candidate genes	Note for other variants	Gene	Research ranking criteria	Research ranking score	ACMG criteria	ACMG Classification
KNOWN GENES/KNOWN VARIANTS	030	BAB6824	FARS2	614946	proband	similar to reported	Catalyzes direct attachment of p-Tyr (Tyr) to tRNAPhe. Permits also, with a lower efficiency, the attachment of m-Tyr to tRNAPhe, thereby opening the way for delivery of the misacylated tRNA to the ribosome and incorporation of ROS-damaged amino acid into proteins.	6:5369234	NM_006567.4:c.431A>G:p.Tyr144Cys	Hom	AR	ms_SNV	2	3	0.000104493	0	0	0	0	n/a	0	-0.05	0.945	n/a	0	n/a	1	D	0	D	0.999973	D	n/a	n/a	FARS2	n/a	n/a	PS1, PS3, PM1, PM2	Pathogenic
	010	BAB6697	PORCN	305600	proband	similar to reported	protein-cysteine_N-palmitoyltransferase_that_modulates_the_processing_of_Wnt_proteins_by_mediating_serine_palmitoylation_of_Wnt_family_members.	X:48369814	NM_203474.1:c.268C>T:p.Arg90*	Het	AD-denovo	ns_SNV	1	4	0.000103584	0	0	0	0	1	1	2.43	2.198	n/a	1	n/a	0	n/a	0	D	1	A	n/a	n/a	PORCN	n/a	n/a	PVS1, PS1, PS2	Pathogenic
KNOWN GENES/NOVEL VARIANTS	046	BAB7017	ACO2	614559	two affected children	similar to reported	Catalyzes the isomerization of citrate to isocitrate via cis-aconitate (By similarity)	22:41924610	NM_001098.2:c.2337_2338del:p.779_780del	Hom	AR	fs_del	2	6	0.000104493	0	0	0	0	n/a	0.45	3.27	0	n/a	0	n/a	0	n/a	0	n/a	0	n/a	n/a	n/a	ACO2	n/a	n/a	PVS1, PM2, PP1,	Likely pathogenic
	060	BAB6954	RNASEH2B	610181	trio	similar to reported	Non_catalytic_subunit_of_RNase_H2,_an_endonuclease_that_specifically_degrades_the_RNA_of_RNA:DNA_hybrids._Participates_in_DNA_replication,_possibly_by_mediating_the_removal_of_lagging-_strand_Okazaki_fragment_RNA_primers_during_DNA_replication._Mediates_the_excision_of_single_ribonucleotides_from_DNA:RNA_duplexes.	13:51509055	NM_001142279.2:c.356A>G:p.Asp119Gly	Hom	AR	ms_SNV	1	6	0.00031348	0	0	0	0	n/a	0	-0.97	2.17	n/a	0.02	n/a	0	D,D	0	D	1	D	n/a	n/a	RNASEH2B	n/a	n/a	PS1 (moderate), PM2, PP3	Likely pathogenic
	017	BAB6717	SARS2	613845	proband	similar to reported	Catalyzes the attachment of serine to tRNA(Ser). Is also able to aminoacylate tRNA(Sec) with serine, to form the misacylated tRNA L-seryl-tRNA(Sec), which will be further converted into selenocysteinyl-tRNA(Sec) (By similarity).,	19:39408569	NM_001145901.1:c.1048T>C:p.Phe350Leu	Hom	AR	ms_SNV	1	5	0.000104493	0	0	0	0	n/a	0	1.07	1.862	n/a	0	n/a	0	P,P,P,D	0	D	0	n/a	n/a	n/a	SARS2	n/a	n/a	PM2, PP3	VUS favoring likely pathogenic
			MLC1	604004		similar to reported	Regulates_the_response_of_astrocytes_to_hypo-osmosis_by_promoting_calcium_influx.	22:50512742	NM_015166.3:c.617G>T:p.Gly206Val	Hom	AR	ms_SNV	1		0.000104493	0	0	0	0	n/a	0	0.54	2.361	n/a	0	n/a	0	D,D,D,D	0	D	1	D	n/a	n/a	MLC1	n/a	n/a	PM2, PP3	VUS favoring likely pathogenic
	023	BAB6816	ARSA	250100	two affected children	similar to reported	Hydrolyzes cerebroside sulfate.,	22:51064671	NM_001085428.2:c.632C>A:p.Ser211Tyr	Hom	AR	ms_SNV	2	8	0.000208986	0	0	0	0	n/a	0	0.03	2.538	n/a	0.01	n/a	0.994	D	1.3e-05	D	0.999997	D	n/a	n/a	ARSA	n/a	n/a	PS3, PM2, PP1, PP3	Likely pathogenic
	002	BAB6674	HEXB	268800	proband	similar to reported	catalyzes the degradation of the ganglioside GM2, and other molecules containing terminal N-acetyl hexosamines	5:73981255	NM_000521.3:c.170G>A:p.Trp57*	Hom	AR	ns_SNV	1	3	0.000104493	0	0	0	0	n/a	0	0.09	3.155	n/a	0	n/a	0	n/a	0	n/a	1	A	n/a	n/a	HEXB	n/a	n/a	PVS1, PM2	Likely pathogenic
	004	BAB6677	HIBCH	250620	proband	similar to reported	Hydrolyzes_3-hydroxyisobutyryl-CoA_(HIBYL-CoA),_a_saline_catabolite._Has_high_activity_toward_isobutyryl-CoA._Could_be_an_isobutyryl-CoA_dehydrogenase_that_functions_in_valine_catabolism._Also_hydrolyzes_3-hydroxypropanoyl-CoA.	2:191152340	NM_014362.3:c.410C>T:p.Ala137Val	Hom	AR	ms_SNV	1	5	0.000104493	0	0	0	0	n/a	0	1.23	2.741	n/a	0	n/a	0	P,B	0	D	1	D	n/a	n/a	HIBCH	n/a	n/a	PM2, PP3	VUS favoring likely pathogenic
	056	BAB6942	HERC2	615516	proband	similar to reported	E3_ubiquitin-protein_ligase_that_regulates_ubiquitin-_dependent_retention_of_repair_proteins_on_damaged_chromosomes._Recruited_to_sites_of_DNA_damage_in_response_to_ionizing_radiation_(IR)_and_facilitates_the_assembly_of_UBE2N_and_RNF8_promoting_DNA_damage-induced_formation_of_'Lys-63'-linked_ubiquitin_chains._Acts_as_a_mediator_of_binding_specificity_between_UBE2N_and_RNF8._Involved_in_the_maint…	15:28375310	NM_004667.5:c.12801T>A:p.Asp4267Glu	Hom	AR	ms_SNV	1	5	0.000522466	0	7.68876e-05	0	0.001995	n/a	1	8.19	-1.514	n/a	0.82	n/a	0.026	B	8e-06	N	0.981032	D	n/a	n/a	HERC2	n/a	n/a	PM2, PP3	VUS favoring likely pathogenic
	035	BAB6840	PHF6	301900	trio	similar to reported	Transcriptional_regulator_that_associates_with_ribosomal_RNA_promoters_and_suppresses_ribosomal_RNA_(rRNA)_transcription.	X:133527545	NM_032335.3:c.255C>A:p.C85*	Het	XL-denovo	ns_SNV	1	3	0.000104493	0	0	0	0	0.97	0.97	2.52	0.484	n/a	1	n/a	0	n/a	0	D	1	A	n/a	n/a	PHF6	n/a	n/a	PVS1, PS2, PM2	Pathogenic
	041	BAB6883	GRID2	616204	proband	similar to reported	The receptor for excitatory glutamate neurotransmitter	4:93978239	chr4:g.93978239_94078203del	Hom	AR	Del	1	4	NA					n/a	1	0.52	NA										n/a	n/a	GRID2	n/a	n/a	N/A -- CNV
KNOWN GENES/NOVEL VARIANTS - PHENOTYPIC EXPANSION	037	BAB6843	MYO5A	214450	proband	DD, seizures, cerebellar atrophy, nystagmus, dystonia	Processive_actin-based_motor_that_can_move_in_large_steps_approximating_the_36-nm_pseudo-repeat_of_the_actin_filament._Involved_in_melanosome_transport._Also_mediates_the_transport_of_vesicles_to_the_plasma_membrane._May_also_be_required_for_some_polarization_process_involved_in_dendrite_formation.	15:52632432	NM_000259.3:c.4200C>G:p.Ser1400Arg	Hom	AR	ms_SNV	1	4	0.000104493	0	0	0	0	n/a	0.99	3.45	1.633	n/a	0.41	n/a	0	P,D,D,B,P	0	D	0.999997	D	n/a	n/a	MYO5A	n/a	n/a	PM2, PP3	VUS favoring likely pathogenic
	019	BAB6938	ANKRD11	148050	proband	DD/ID, hypotonia, esotropia, hyperopia, astigmatism, broad nasal bridge, hypertelorism, epicanthal folds, retrognathia, cryptorchidism	May_recruit_HDACs_to_the_p160_coactivators/nuclear_receptor_complex_to_inhibit_ligand-dependent_transactivation.	16:89347633	NM_013275.5:c.5317G>T:p.E1773*	Het	AD-denovo	ns_SNV	1	4	0.000104493	0	0	0	0	1	1	2.76	2.266	n/a	0.01	n/a	0	n/a	0.001187	N	1	D	n/a	n/a	ANKRD11	n/a	n/a	PVS1, PS2	Pathogenic
	022	BAB6787	KIAA0226	615705	two affected children	DD/ID, hypotonia, diffuse cortical hypomyelination, contractures of elbows and knees, nystagmus	Negatively_regulates_endocytic_trafficking._Impairs_the_autophagosome_maturation_process._May_inhibit_PIK3C3_activity_(By_similarity).	3:197421288	NM_014687.2:c.1642A>G:p.Thr548Ala	Hom	AR	ms_SNV	3	6	0.00031348	0	0	0	0	n/a	0	1.73	1.896	n/a	0.49	n/a	0	D,P,P,B	0.000125	D	0.772449	D	n/a	n/a	KIAA0226	n/a	n/a	PM2, PP3	VUS favoring likely pathogenic
								3:197431557	NM_014687.2:c.319G>A:p.Glu107Lys	Hom	AR	ms_SNV	3		0.00031348	0	0	0	0				2.757	n/a	0.02	n/a	0	D,D,D	0.005457	N	0.983703	D	n/a	n/a				PM2, PP3	VUS favoring likely pathogenic
								1:1887195_G>T	NM_014687.2:c.2647-5C>T	Hom	AR	spl	3		0.00031348	14	0.00104839	0.0009	0.0002659				0	n/a	0	n/a	0	n/a	0	n/a	0	n/a	n/a	n/a					VUS
	024	BAB6793	C12ORF57	218340	proband	DD/ID, ADHD, bilateral, hydronephrosis and VUR (Vesicoureteral reflux) , Atrophic non-functioning left kidney	In_brain,_may_be_required_for_corpus_callusum_development.	12:7053637	NM_138425.3:c.53-2A>G	Hom	AR	spl	1	4	0.000104493	0	0	0	0	n/a	0.06	-0.06	1.831	n/a	0	n/a	0	n/a	0	n/a	1	D	n/a	n/a	C12ORF57	n/a	n/a	PVS1, PM2	Likely pathogenic
	034	BAB6835	VPS13B	216550	trio	DD/ID, ADHD, microcephaly, hypotonia, joint hyperlaxity, unsteady gait, severe dental caries	May_be_involved_in_protein_sorting_in_post_Golgi_membrane_traffic_(By_similarity).	8:100146872	NM_152564.4:c.1219C>T:p.Gln407*	Hom	AR	ns_SNV	2	5	0.00031348	0	0	0	0	n/a	0	-0.84	2.607	n/a	0.69	n/a	0	n/a	0	D	1	A	n/a	n/a	VPS13B	n/a	n/a	PVS1, PM2, PP1	Pathogenic
	026	BAB7039	ATP2B3	302500	proband	DD/ID, microcephaly, abnormal cortical pattern, hypotonia and muscle atrophy, oropharyngeal dysphagia, dental caries	This_magnesium-dependent_enzyme_catalyzes_the_hydrolysis_of_ATP_coupled_with_the_transport_of_calcium_out_of_the_cell.	X:152845687	NM_001001344.2:c.3594G>T:p.Lys1198Asn	Hem	XL	ms_SNV	1	6	0.000103584	0	0	0	0	1	1	3.24	2.212	n/a	0	n/a	0	D,D	0.144195	N	1	D	n/a	n/a	ATP2B3	n/a	n/a	PM2, PP3	VUS favoring likely pathogenic
VARIANTS IN PROSPECTIVE CANDIDATE DISEASE GENES	028	BAB6800	FOXP4	NA	proband	DD, laryngeal hypoplasia, feeding problems,VSD (ventricular septal defect )	Transcriptional_repressor_that_represses_lung-specific_expression_(By_similarity).	6:41555192	NM_001012426.1:c.815delT:p.Lys272fs	Hom	AR	fs_del	1	4	0.000104493	0	0	0	0	n/a	0.67	1.63	0	n/a	0	n/a	0	n/a	0	n/a	0	n/a	It may play a role in the development of tumors of the kidney and larynx (PMID:12818433). KO mice usually died at embryonic stage with delayed in the foregut closure leading to the development of two beating hearts and the failure of the trachea and esophagus to separate (PMID: 15361625). It functions together with FOXP1 and FOXP2 (PMID: 25527076; PMID: 26021489). Mutations in FOXP1 can lead to M…	In addition to FOXP4, two other homozygous variants in LRRC1 and ZNF514 also segregate in the family. But the functions of LRRC1 (Leucine Rich Repeat Containing 1) and ZNF514 (Zinc Finger Protein 514) are not well studied. Given the functional-phenotype correlation supported by the literature, we suggest that FOXP4 is the major contributor for the clinical features in the proband.	FOXP4	b, c, e, g, h		PM2	VUS
								6:41555193	NM_001012426.1:c.815T>C:p.Leu272Pro	Hom	AR	ms_SNV	1		0.000104493	0	0	0	9.074e-06				0.844	n/a	0.08	n/a	0	B,B,B	0.000248	D	0.999948	D						PM2, PP3	VUS
			LRRC1	NA			n/a	6:53761295	NM_018214.4:c.447-1G>T	Hom	AR	spl	1		0.000104493	0	0	0	0	n/a	0.57	1.15	2.618	n/a	0	n/a	0	n/a	0	n/a	1	D			LRRC1	n/a	n/a	PM2	VUS
			ZNF514	NA			May_be_involved_in_transcriptional_regulation.	2:95815366	NM_032788.1:c.864C>G:p.Tyr288*	Hom	AR	ns_SNV	1		0.000104493	0	0	0	1.648e-05	n/a	0	-1.12	1.777	n/a	1	n/a	0	n/a	0	n/a	1	D			ZNF514	n/a	n/a	PM2	VUS
	057	BAB6947	MAGED2	NA	proband	DD, ADHD, hypotonia, thin corpus callosum, cerebellar dysgenesis, Dandy-Walker malformation, Short fifth finger, asymetria	n/a	X:54838601	NM_201222.2:c.1003delC:p.Gln335fs	Hem	XL	fs_del	1	3	0.000104493	0	0	0	0	0.99	0.99	1.87	0	n/a	0	n/a	0	n/a	0	n/a	0	n/a	It functions as a negative regulator for p53 activity and regulate apoptosis (PMID: 17912449). In addition, this gene locates within a hot spot for X-linked mental retardation (XLMR) (PMID: 1185688).	n/a	MAGED2	d, e, g, h		PM2	VUS
			TMEM47	NA			n/a	X:34675112	NM_031442.3:c.35G>C:p.Arg12Pro	Hem	XL	ms_SNV	1		0.000104493	0	0	0	0	0.64	0.64	0.73	0.499	n/a	0.04	n/a	0.554	P	1.7e-05	D	0.999948	D	It is a member of the PMP22 (Peripheral myelin protein 22)/EMP (epithelial membrane proteins)/claudin protein family (PMID: 11472633) and highly expressed in the brain. This gene locates at the candidate region for neurodevelopment disorders (PMID: 24603971).	n/a	TMEM47	d, e, g, h		PM2, PP3	VUS
	058	BAB6950	MLLT1	NA	proband	DD, infantile spasms, abnormal sulcation and gyration, cerebral atrophy, hypotonia, hypertelorism and short nose	Component_of_the_super_elongation_complex_(SEC),_a_complex_required_to_increase_the_catalytic_rate_of_RNA_polymerase_II_transcription_by_suppressing_transient_pausing_by_the_polymerase_at_multiple_sites_along_the_DNA.	19:6213798	NM_005934.3:c.1418G>A:p.Arg473Gln	Hom	AR	ms_SNV	1	4	0.000104493	0	0	0	8.292e-06	n/a	0.99	3	1.882	n/a	0.34	n/a	0.968	D	0	D	0.999916	D	MLLT1 is a component of the super elongation complex (SEC) for increasing the rate of transcription (PMID: 22547686). KO mice died at the embryonic stage, indicating its essential role (PMID: 12367585). MLLT1 also co-activates SWI/SNF complexes and regulate histone modification (PMID: 17855633).	In addtion to MLLT1, there is another homozygous variant in TTI1 (TELO2 Interacting Protein 1) . It is a component of TEL2-TTI1-TTI2 complex (TTT complex) for assembly and stabilization of ATR and mTOR complexes; thus affects cell growth and survival (PMID: 20801936). Given the rareness of the allele and deleterious level prediction, we suggest the variant in MLLT1 is the major contributor.	MLLT1	b, f, g, h		PM2, PP3	VUS
			TTI1	NA			Regulator_of_the_DNA_damage_response_(DDR)._Part_of_the_TTT_complex_that_is_required_to_stabilize_protein_levels_of_the_phosphatidylinositol_3-kinase-related_protein_kinase_(PIKK)_family_proteins._The_TTT_complex_is_involved_in_the_cellular_resistance_to_DNA_damage_stresses,_like_ionizing_radiation_(IR),_ultraviolet_(UV)_and_mitomycin_C_(MMC)._Together_with_the_TTT_complex_and_HSP90_may_participa…	20:36641471	NM_014657.1:c.748G>A:p.Glu250Lys	Hom	AR	ms_SNV	1		0.00135841	1	0.000615101	0.0009	0.0003542	n/a	0	-0.25	2.835	n/a	0.71	n/a	0.027	B	0.000224	D	0.999998	D			TTI1	n/a	n/a	PP3	VUS
	015	BAB6712	KIF5B	NA	proband	DD, ADHD, seizures, brain atrophy, thin corpus callosum	Microtubule-dependent_motor_required_for_normal_distribution_of_mitochondria_and_lysosomes_(By_similarity).	10:32308840	NM_004521.2:c.2252A>G:p.His751Arg	Hom	AR	ms_SNV	2	5	0.000104493	0	0	0	0	n/a	0.76	3.08	2.008	n/a	0.07	n/a	0.058	B	2e-06	D	0.999524	D	kif5B KO mice were embryonic lethal with a severe growth retardation (PMID: 9657148). KIF5B, KIF5A, and KIF5C transport RNA granules in the neuronal dendrites (PMID: 15312650). Mutations in KIF5A and KIF5C lead to a progressive disorder, Spastic paraplegia 10 (SPG10) (MIM: 604187), and Cortical dysplasia, complex, with other brain malformations 2 (CDCBM2) (MIM: 615282), respectively.	In addtion to KIF5B, two homozygous variants not presented in the mildly affected brother and may contribute to the severe phenotypes in the proband. One is GLRA1, a neurotransmitter-gated ion channel for glycine inhibitory effects, and mutations can lead to hereditary hyperekplexia (MIM#149400). The other is GEMIN5, which is a subunit of the SMN complex for snRNP biogenesis (PMID: 16857593).	KIF5B	b, f, g, h		PM2, PP1, PP3	VUS
			GLRA1	149400			The_glycine_receptor_is_a_neurotransmitter-gated_ion_channel._Binding_of_glycine_to_its_receptor_increases_the_chloride_conductance_and_thus_produces_hyperpolarization_(inhibition_of_neuronal_firing).	5:151202370	NM_000171.3:c.1214G>A:p.Arg405Gln	Hom	AR	ms_SNV	2		0.000731452	1	0.000230663	0.0005	0.0002801	n/a	0.08	1.34	2.308	n/a	0.07	n/a	0	P,P,P	3.9e-05	D	0.997875	D			GLRA1	n/a	n/a	PP1, PP3	VUS
			GEMIN5	NA			The SMN complex plays an essential role in spliceosomal snRNP assembly in the cytoplasm and is required for pre-mRNA splicing in the nucleus. GEMIN5 acts as the snRNA-binding protein of the SMN complex.,	5:154278005	NM_001252156.1:c.3337C>G:p.Leu1113Val	Hom	AR	ms_SNV	2		0.000835946	0	0.000461326	0	0.0002313	n/a	0	-1.36	1.386	n/a	0.02	n/a	0	D,D	3e-06	D	0.99978	D			GEMIN5	n/a	n/a	PP1, PP3	VUS
	025	BAB6797	RPS6KC1	NA	proband	DD, white matter volume loss, thin corpus callosum, periventricular leukomalacia, delayed myelination, axial hypotonia	May_be_involved_in_transmitting_sphingosine-1_phosphate_(SPP)-mediated_signaling_into_the_cell.	1:213415529	NM_001287219.1:c.2074G>A:p.Gly692Ser	cHet	AR	ms_SNV	1	3	0.000104493	0	0	0	1.654e-05	n/a	0.02	-1.18	2.793	n/a	0.07	n/a	0	B,B,B	0.0157	N	0.857708	D	It binds to sphingosine kinase-1 (SPHK1), which produce sphingosine-1 phosphate (SPP), and may regulte transmitting SPP-mediated signaling into the cell (PMID: 12077123). Sphingosine kinase-null mice exhibited severely disturbed neurogenesis and angiogenesis and caused embryonic lethality (PMID: 16314531). It also transports PRDX3 (peroxiredoxin-3), a member of the antioxidant family, from the cy…	n/a	RPS6KC1	c, f, g, h		PM2	VUS
								chr1:213396378	chr1:g.213396378_213592823del	cHet	AR	Del	1		NA					n/a			NA													c, e, g, h		N/A--CNV
	048	BAB6901	CDK20	NA	twins (one is aff. and the other is unaff.)	DD, growth failure, solitary kidney, unilateral cryptorchidism, hypotonia, overlapping fingers	Required for high-level Shh responses in the developing neural tube. Together with BROMI, controls the structure of the primary cilium by coordinating assembly of the ciliary membrane and axoneme, allowing GLI2 to be properly activated in response to SHH signaling (By similarity). Involved in cell growth. Activates CDK2, a kinase involved in the control of the cell cycle, by phosphorylating resid…	9:90584788	NM_001039803.2:c.610T>C:p.Phe204Leu	Hom	AR	ms_SNV	1	4	0.000208986	0	0	0	2.589e-05	n/a	0	-1.34	1.884	n/a	0.22	n/a	0	D,D,D	0	D	1	D	It is a kinase with different substrates. It can regulate high-level GLI2 mediated Shh responses by controlling the assembly of primary cilium in the developing neural tube in both mouse and fish (PMID: 20159594). In addition, CDK20 depletion inhibits glioblastoma cell proliferation in a cilium-dependent manner (PMID:23743448). Mutations in GLI2 can lead to Culler-Jones syndrome (MIM: 615849) and…	In addition to CDK20, there is another homozygous variant in DNAH10 . DNAH10 is an inner arm dynein heavy chain in axoneme and expressed in trachea, testis, and brain. Given that dysfunction of another axonemal dynein heavy chain Mdnah5 in mice leads to hydrocephalus phenotype through inhibiting ependymal flow (PMID: 15269178), which does not fit to the proband’s clinical feature, we suggest that…	CDK20	f, g, h		PM2, PP3	VUS
			DNAH10	NA			Force_generating_protein_of_respiratory_cilia._Produces_force_towards_the_minus_ends_of_microtubules._Dynein_has_ATPase_activity,_the_force-producing_power_stroke_is_thought_to_occur_on_release_of_ADP._Involved_in_sperm_motility,_implicated_in_sperm_flagellar_assembly_(By_similarity)._Probable_inner_arm_dynein_heavy_chain.	12:124337781	NM_207437.3:c.5966A>G:p.Tyr1989Cys	Hom	AR	ms_SNV	1		0.000208986	0	0	0	0	n/a	0	-0.41	2.168	n/a	0	n/a	1	D	2e-06	U	1	D			DNAH10	n/a	n/a	PM2, PP3	VUS
	014	BAB6708	GRM7	NA	two affected children	DD, seizures, axial hypotonia, cortical atrophy, thin corpus callosum	G-protein_coupled_receptor_for_glutamate._Ligand_binding_causes_a_conformation_change_that_triggers_signaling_via_guanine_nucleotide-binding_proteins_(G_proteins)_and_modulates_the_activity_of_down-stream_effectors,_such_as_adenylate_cyclase._Signaling_inhibits_adenylate_cyclase_activity.	3:6903536	NM_000844.3:c.461T>C:p.Ile154Thr	Hom	AR	ms_SNV	2	4	0.000208986	0	0	0	0	n/a	1	2.96	1.978	n/a	0	n/a	0	D,D,D	3e-06	D	0.999963	D	Many members of Metabotropic glutamate receptors (such as GRM5, GRM6, and GRM8) have been implicated in neurodevelopmental diseases such as attention deficit hyperactivity disorder (ADHD) and autism spectrum disorders (ASD) (PMID 11920157, 9720980). Recent genomic studies also demonstrated association between GRM7 and ASD (PMID 25921429, 23201551). GRM1, has been associated with autosomal recessi…	n/a	GRM7	a, b, c, f, g, h		PM2, PP1, PP3	VUS
	009	BAB6693	KDM2B	NA	two affected children	DD, microcephaly, hypotonia, infantile spasm	Histone_demethylase_that_demethylates_'Lys-4'_and_'Lys-_36'_of_histone_H3,_thereby_playing_a_central_role_in_histone_code._Preferentially_demethylates_trimethylated_H3_'Lys-4'_and_dimethylated_H3_'Lys-36'_residue_while_it_has_weak_or_no_activity_for_mono-_and_tri-methylated_H3_'Lys-36'._Preferentially_binds_the_transcribed_region_of_ribosomal_RNA_and_represses_the_transcription_of_ribosomal_RNA_g…	12:121880194	NM_032590.4:c.3050G>A:p.Arg1017His	Hom	AR	ms_SNV	2	4	0.000208986	1	0	0	5.252e-05	n/a	1	4.34	2.651	n/a	0.05	n/a	0	P,P,P,P	0.000437	D	1	D	It is a histone demethylase for H3K4 and H3K36 (PMID: 17994099; PMID: 18836456). It can repress the transcription of ribosomal RNA genes (PMID: 17994099) and recruit Polycomb Repressive Complex 1 (PRC1) to CpG islands for gene repression (PMID: 23502314). Genes involved in chromatin remodeling, including those in Cornelia de Lange syndrome (CdLS), have been associated with DD/ID and a variety of …	In addition to KDM2B, two other homozygous variants in SEMA3F and LNX1 also segregate. SEMA3F is a secreted semaphorin and KO mice show impairment in CNS axon pathfinding and limbic system circuitry (PMID: 12890759). LNX1 function as an E2-dependent E3 ubiquitin ligase and its substrates include Numb, a negative regulator for Notch signaling (PMID: 11782429). The KO mice mainly exhibit an increas…	KDM2B	b, f, g, h		PM2, PP1, PP3	VUS
			SEMA3F	NA			May_play_a_role_in_cell_motility_and_cell_adhesion.	3:50222158	NM_004186.3:c.1367G>A:p.Arg456His	Hom	AR	ms_SNV	2		0.00031348	3	7.68876e-05	0	0	n/a	1	2.68	2.667	n/a	0	n/a	0	D,D	0	D	0.999997	D			SEMA3F	n/a	n/a	PM2, PP1, PP3	VUS
			LNX1	NA			E3 ubiquitin-protein ligase that mediates ubiquitination and subsequent proteasomal degradation of NUMB. E3 ubiquitin ligases accept ubiquitin from an E2 ubiquitin-conjugating enzyme in the form of a thioester and then directly transfers the ubiquitin to targeted substrates. Mediates ubiquitination of isoform p66 and isoform p72 of NUMB, but not that of isoform p71 or isoform p65 (By similarity).…	4:54362507	NM_001126328.2:c.1033C>T:p.Arg345Trp	Hom	AR	ms_SNV	2		0.000208986	0	0	0	2.493e-05	n/a	0.01	-1.21	1.374	n/a	0	n/a	0	D,D	0.000164	D	0.997018	D			LNX1	n/a	n/a	PM2, PP1, PP3	VUS
	005	BAB6682	AAR2	NA	proband	DD, microcephaly, cortical malformation, thin corpus callosum, VSD, PFO, anteriorly placed anus, skin macules	n/a	20:34828310	NM_015511.4:c.520G>A:p.Val174Met	Hom	AR	ms_SNV	1	4	0.00031348	0	0	0	8.241e-06	n/a	0	0.31	-0.108	n/a	0.12	n/a	0	P,B	0.03648	N	0.999649	N	It regulates U5 snRNP assembly in pre-mRNA splicing in yeast(PMID: 23442228). Mutations in splicing factors can lead to several cancers, amyotrophic lateral sclerosis (ALS), retinis pigmentosa (RP), and Microcephalic Osteodysplastic Primordial Dwarfism, Type I (MOPD1), a multi-system anomalies including growth retardation, cardiac malformation, and brain malformation (MIM:210710) (PMID: 22819011).	In addition to AAR2, two other homozygous variants in ARHGEF18 and SLC1A2 also segregate. ARHGEF18 regulates the apicobasal polarity and the localization of tight junctions (PMID: 23698346; PMID: 24231347). SLC1A2 functions as a glia-specific transporter to clear neurotransmitters (PMID: 7698742). Model organisms lacking homologs of ARHGEF18 mainly has retinal problem while lacking homolog of SLC…	AAR2	b, f, g, h		PM2	VUS
			SLC1A2	NA			Transports_L-glutamate_and_also_L-_and_D-aspartate._Essential_for_terminating_the_postsynaptic_action_of_glutamate_by_rapidly_removing_released_glutamate_from_the_synaptic_cleft._Acts_as_a_symport_by_cotransporting_sodium.	11:35287234	NM_004171.3:c.1493A>G:p.Lys498Arg	Hom	AR	ms_SNV	1		0.000104493	0	0	0	0	n/a	0.91	2.22	2.291	n/a	0.82	n/a	0	B,B	0	D	1	D			SLC1A2	n/a	n/a	PM2, PP3	VUS
			ARHGEF18	NA			Acts_as_guanine_nucleotide_exchange_factor_(GEF)_for_RhoA_GTPases._May_play_a_role_in_actin_cytoskeleton_reorganization_in_different_tissues_since_its_activation_induces_formation_of_actin_stress_fibers._Also_act_as_a_GEF_for_RAC1,_inducing_production_of_reactive_oxygen_species_(ROS)._Does_not_act_as_a_GEF_for_CDC42._The_G_protein_beta-gamma_(Gbetagamma)_subunits_of_heterotrimeric_G_proteins_act_…	19:7516147	NM_015318.3:c.812C>T:p.Thr271Met	Hom	AR	ms_SNV	1		0.000104493	0	0.000153775	0	9.312e-05	n/a	0.91	1.73	2.442	n/a	0	n/a	0	D,D	1.8e-05	D	1	D			ARHGEF18	n/a	n/a	PP3	VUS
	003	BAB6775	LOH12CR1	NA	proband	DD, microcephaly, seizures, cortical malformation, polymicrogyria, agenesis of corpus callosum	n/a	12:12588561	NM_058169.4:c.203-1G>T	Hom	AR	spl	1	3	0.000104493	0	0	0	0	n/a	0.02	0.59	2.673	n/a	0	n/a	0	n/a	0	n/a	1	D	This is the only recessive variant in our BHCMG database and there is no homozygous loss-of-function (LOF) in ExAC. The function of this protein is unknown. From the interaction network analysis, LOH12CR1 interact with PUF60 and TAX1BP3 (Figure S51 and S5b). PUF60 functions in pre-mRNA splicing (PMID: 17579712) and mutations can lead to Verheij Syndrome (MIM: 615583) with growth retardation, dela…	Recently, loss-of-function mutations in TAX1BP3 are reported to lead to dilated cardiomyopathy with septo-optic dysplasia (PMID: 25645515). We did not observe similar clinical features in our proband, which may due to a positive role of LOH12CR1 compared to negative role of TAX1BP3 in Wnt signaling and other potential roles of LOH12CR1 in splicing and transcription regulation.	LOH12CR1	e, g, h		PM2	VUS
	062	BAB7023	RSRC2	NA	trio	DD, autistic behavior, seizures, myopia, strabismus, obesity	n/a	12:123001951	NM_023012.5:c.425G>A:p.Arg142Gln	Het	AD-denovo	ms_SNV	1	3	0.000104493	0	0	0	3.295e-05	0.99	0.99	1.88	2.567	n/a	0	n/a	0	B,B,B,B	0.003263	N	0.916151	D	It can function as a tumor suppressor to inhibit cancer cell proliferation (PMID: 17203224). In interacting network analysis, RSRC2 interacts with JMJD6 , a histone arginine demethylase (PMID: 17947579) and a lysyl-hydroxylase for splicing factor U2AF65 (PMID: 19574390). It is also linked to RBM39, a member of the U2AF65 family of proteins. These data suggest that a potential role of RSRC2 in his…	n/a	RSRC2	g, h		PS2	VUS
ADDITIONAL FAMILY FROM WGL	WGL	BAB8506	GRM7	NA	proband	DD, profound hypotonia, profound ID, hypomyelination and seizure, brain atrophy	G-protein_coupled_receptor_for_glutamate._Ligand_binding_causes_a_conformation_change_that_triggers_signaling_via_guanine_nucleotide-binding_proteins_(G_proteins)_and_modulates_the_activity_of_down-stream_effectors,_such_as_adenylate_cyclase._Signaling_inhibits_adenylate_cyclase_activity.	3:7620565	NM_000844.3:c.1972C>T:p.Arg658Trp	cHet	AR	ms_SNV	2	4	0	0	0	0	0	n/a	1	2.96	0.962	n/a	0	n/a	0.998	D, P	n/a	n/a	0.999	D	Many members of Metabotropic glutamate receptors (such as GRM5, GRM6, and GRM8) have been implicated in neurodevelopmental diseases such as attention deficit hyperactivity disorder (ADHD) and autism spectrum disorders (ASD) (PMID 11920157, 9720980). Recent genomic studies also demonstrated association between GRM7 and ASD (PMID 25921429, 23201551). GRM1, has been associated with autosomal recessi…	n/a	GRM7	a, b, c, f, g, h		PM2, PP1, PP3	VUS
								3:7620617	NM_000844.3:c.2024C>A:p.Thr675Lys	cHet		ms_SNV			0	0	0	0	0	n/a			6.104	n/a	0	n/a	0.979	D, P	n/a	n/a	0.999	D				a, b, c, f, g, h		PM2, PP1, PP3	VUS

## Sheet: Table S2
Table S2. Categorization of families based on major clincal features
Family	Syndromic BM	CC Abnorm.	Cortical dysgenesis	Micro-cephaly	Hindbrain Mal-formation	White Matter Abnormalities	Non-syndromic DD/ID	Syndromic DD/ID	Consang. or same tribe
001	Y	Y	N	Y	N	N	N	N	Y
002	N	N	Y	N	N	N	N	N	Y
003	N	Y	Y	Y	N	N	N	N	Y
004	Y	N	N	Y	N	N	N	N	Y
005	Y	N	Y	Y	N	N	N	N	Y
006	N	N	N	N	N	N	Y	N	Y
009	N	N	N	N	N	N	N	Y	Y
010	N	N	N	N	N	N	N	Y	N
014	N	Y	Y	N	N	N	N	N	Y
015	N	Y	Y	N	N	N	N	N	Y
017	Y	Y	Y	N	N	N	N	N	Y
018	N	N	N	N	N	N	Y	N	Y
019	N	N	N	N	N	N	Y	N	Y
022	N	N	N	Y	N	N	N	N	Y
023	Y	N	N	N	N	Y	N	N	Y
024	N	N	N	N	N	N	N	Y	Y
025	N	Y	Y	N	N	N	N	N	Y
026	N	N	Y	N	N	N	N	N	Y
028	N	N	N	N	N	N	N	Y	Y
030	Y	N	Y	Y	N	N	N	N	Y
034	N	N	N	N	N	N	N	Y	Y
035	N	N	N	N	N	N	N	Y	N
037	N	N	N	N	Y	N	N	N	Y
041	N	N	N	N	Y	N	N	N	Y
046	N	N	Y	Y	N	N	N	N	Y
048	N	N	N	N	N	N	N	Y	Y
056	N	N	N	N	N	N	Y	N	Y
057	Y	Y	N	N	Y	N	N	N	Y
058	N	N	Y	N	N	N	N	N	Y
060	N	N	Y	Y	N	N	N	N	Y
062	N	N	N	N	N	N	Y	N	N
%	22.5806	22.5806	38.7097	25.8065	9.67742	3.22581	19.3548	22.5806

## Sheet: Table S3
Table S3. Categorization of disease genes/candidates by major clinical features
Syndromic BM
Nonsyndromic Cortical dysgenesis with or without other brain structture defectis
DD/ID		Brain Malformation
Syndromic DD/ID	Gene	Syndromic BM	Gene	Microcephaly	Gene	Hindbrain Malformation	Gene
family 009	KDM2B	family 001	NA	family 001	NA	family 037	MYO5A
family 010	PORCN	family 004	HIBCH	family 003	LOH12CR1	family 041	GRID2
family 024	C12ORF57	family 005	AAR2	family 004	HIBCH	family 057	TMEM47, MAGED2
family 028	FOXP4	family 017	SARS2, MLC1	family 005	AAR2	White Matter Abnormalities	Gene
family 034	VPS13B	family 023	ARSA	family 022	KIAA0226	family 023	ARSA
family 035	PHF6	family 030	FARS2	family 030	FARS2
family 048	CDK20	family 057	TMEM47, MAGED2	family 046	ACO2
Nonsyndromic DD/ID	Gene	Cortical dysgenesis	Gene	family 060	RNASEH2B
family 006	NA	family 002	HEXB	CC Abnorm.	Gene
family 018	NA	family 003	LOH12CR1	family 001	NA
family 019	ANKRD11	family 005	AAR2	family 003	LOH12CR1
family 056	HERC2	family 014	GRM7	family 014	GRM7
family 062	RSRC2	family 015	KIF5B	family 015	KIF5B
		family 017	SARS2, MLC1	family 017	SARS2, MLC1
		family 025	RPS6KC1	family 025	RPS6KC1
		family 026	ATP2B3	family 057	TMEM47, MAGED2
		family 030	FARS2
		family 046	ACO2
		family 058	MLLT1
		family 060	RNASEH2B

## Sheet: Table S4
Table S4. AOH metrics for the probands carrying know disease gene or candidate disease genes
Blue font: de novo	Green font: homozygous Del
Red font: the SNV in the CNV+SNV case	Purple font: hemizygous
Known disease genes	KNOWN VARIANTS		NOVEL VARIANTS									PHENOTYPIC EXPANSION
ID	BAB6824	BAB6697	BAB7017	BAB6954	BAB6717	BAB6816	BAB6674	BAB6677	BAB6942	BAB6840	BAB6883	BAB6843	BAB6938	BAB6787	BAB6793	BAB6835	BAB7039
Number of AOH regions (bp) >= 0.5 MB	57	70	88	106	97	78	98	67	112	77	98	79	81	87	87	92	67
Minimum length of AOH regions (bp) >= 0.5 MB	518632	500175	534383	504733	504123	500289	511223	522171	508118	515849	500437	505044	504312	503934	509264	509505	509116
Maximum length of AOH regions (bp) >= 0.5 MB	8585528	11617823	28649349	62524590	63589045	39410214	50716910	33294089	44914158	12060032	23842994	11852603	63585327	44112989	55053327	5431126	70445898
Median length of AOH regions (bp) >= 0.5 MB	1024314	958306	1.04664e+06	1399745	1798214	1104525	1117315	1609631	1475415	996784	1459223	838239	1132730	1040455	1584300	1.02882e+06	1193279
Mean length of AOH regions (bp) >= 0.5 MB	1.51787e+06	1.57495e+06	2.32735e+06	3.90027e+06	5.17691e+06	3.41053e+06	4.42922e+06	4.48404e+06	3.46324e+06	1.5424e+06	3.46834e+06	1.57263e+06	5.04558e+06	2.9319e+06	5.08587e+06	1.30297e+06	4.42845e+06
Total length (Mb)>= 0.5 MB	86.5188	110.247	204.807	413.429	502.161	266.021	434.064	300.431	387.882	118.765	339.897	124.238	408.692	255.075	442.471	119.874	296.706
Historical Consanguinity or from same tribe (Table S2)	Y	N	Y	Y	Y	Y	Y	Y	Y	N	Y	Y	Y	Y	Y	Y	Y
Location of variant 1	6:5369234	X:48369814	22:41924610	13:51509055	19:39408569	22:51064671	5:73981255	2:191152340	15:28375310	X:133527545	4:93978239	15:52632432	16:89347633	3:197421288	12:7053637	8:100146872	X:152845687
Location of variant 2	NA	NA	NA	NA	22:50512742	NA	NA	NA	NA	NA	NA	NA	NA	3:197431557	NA	NA	NA
The length of AOH where the first homozygous variant is located (MB)	2.657	No AOH	8.112	31.962	2.951	2.178	39.41	33.294	4.828	No AOH	23.842	11.444	No AOH	4.929	6.403	2.309	14.017
The length of AOH where the second homozygous variant is located (MB)	NA	NA	NA	NA	3.362	NA	NA	NA	NA	NA	NA	NA	NA	4.929	NA	NA	NA
Candidate disease genes	VARIANTS IN PROSPECTIVE CANDIDATE DISEASE GENES
ID	BAB6800	BAB6947	BAB6950	BAB6712	BAB6797	BAB6901	BAB6708	BAB6693	BAB6682	BAB6775	BAB7023
Number of AOH regions (bp) >= 0.5 MB	99	64	109	115	76	112	102	93	115	88	72
Minimum length of AOH regions (bp) >= 0.5 MB	516275	513110	501650	502250	507119	501202	505239	500110	503419	501970	501057
Maximum length of AOH regions (bp) >= 0.5 MB	49164035	61120527	84498540	70201111	9953090	65384543	82600549	53467050	42632500	19740644	7070865
Median length of AOH regions (bp) >= 0.5 MB	1283287	819379	1282189	1146216	790888	1310144	1485543	1233574	1400791	1.13315e+06	972420
Mean length of AOH regions (bp) >= 0.5 MB	3.73067e+06	3.56663e+06	4.39447e+06	4.15707e+06	1.37502e+06	4.44286e+06	4.02951e+06	5.25422e+06	4.41348e+06	2.46231e+06	1.34878e+06
Total length (Mb)>= 0.5 MB	369.336	228.264	478.997	478.063	104.501	497.6	411.01	488.642	507.55	216.684	97.1123
Historical Consanguinity or from same tribe (Table S2)	Y	Y	Y	Y	Y	Y	Y	Y	Y	Y	N
Location of variant 1	6:41555192	X:54838601	19:6213798	10:32308840	1:213415529	9:90584788	3:6903536	12:121880194	20:34828310	12:12588561	12:123001951
Location of variant 2	NA	X:34675112	NA	NA	1:213396378	NA	NA	NA	NA	NA	NA
The length of AOH where the first homozygous variant is located (MB)	20.788	NA	0.996	12.51	No AOH	36.853	9.668	12.188	16.465	0.815	No AOH
The length of AOH where the second homozygous variant is located (MB)	NA	NA	NA	NA	No AOH	NA	NA	NA	NA	NA	NA

## Sheet: Table S5
Table S5. Raw data of ddPCR in RPS6KC1 in family 025
Well	ExptType	Sample	Target	Concentration (copies/uL)	Average concentration (copies/uL)	CopiesPer20uLWell	PoissonConfMax	PoissonConfMin	Positives	Negatives	AcceptedDroplets
A02	Absolute Quantification	BAB6797	RPS6KC1	256		5120	266	246	2615	10765	13380
B02	Absolute Quantification	BAB6797	RPS6KC1	280	268	5600	291	269	2535	9440	11975
C02	Absolute Quantification	BAB6798	RPS6KC1	614		12280	630	598	5741	8377	14118
D02	Absolute Quantification	BAB6798	RPS6KC1	597	605.5	11940	613	582	5613	8487	14100
E02	Absolute Quantification	BAB6799	RPS6KC1	297		5940	307	286	3220	11231	14451
F02	Absolute Quantification	BAB6799	RPS6KC1	289	293	5780	301	278	2617	9386	12003
G02	Absolute Quantification	BAB6797	Ctrl1	549		10980	567	532	3876	6513	10389
H02	Absolute Quantification	BAB6797	Ctrl1	558	553.5	11160	576	541	3776	6217	9993
A03	Absolute Quantification	BAB6798	Ctrl1	587		11740	600	575	8098	12505	20603
B03	Absolute Quantification	BAB6798	Ctrl1	597	592	11940	610	584	8251	12480	20731
C03	Absolute Quantification	BAB6799	Ctrl1	633		12660	647	619	7956	11170	19126
D03	Absolute Quantification	BAB6799	Ctrl1	613	623	12260	627	600	7946	11616	19562
E03	Absolute Quantification	BAB6797	Ctrl2	552		11040	566	539	6233	10400	16633
F03	Absolute Quantification	BAB6797	Ctrl2	565	558.5	11300	578	553	7689	12467	20156
G03	Absolute Quantification	BAB6798	Ctrl2	630		12600	645	616	7456	10527	17983
H03	Absolute Quantification	BAB6798	Ctrl2	636	633	12720	651	622	7265	10124	17389
A04	Absolute Quantification	BAB6799	Ctrl2	615		12300	629	602	7896	11492	19388
B04	Absolute Quantification	BAB6799	Ctrl2	636	625.5	12720	650	622	7932	11066	18998
C04	Absolute Quantification	BAB6797	Ctrl3	577		11540	590	565	7988	12607	20595
D04	Absolute Quantification	BAB6797	Ctrl3	572	574.5	11440	585	559	7335	11717	19052
E04	Absolute Quantification	BAB6798	Ctrl3	629		12580	643	615	8308	11751	20059
F04	Absolute Quantification	BAB6798	Ctrl3	609	619	12180	623	596	8083	11916	19999
G04	Absolute Quantification	BAB6799	Ctrl3	597		11940	611	583	6845	10353	17198
H04	Absolute Quantification	BAB6799	Ctrl3	649	623	12980	665	634	6743	9158	15901

## Sheet: Table S6
Table S6. Homologs of disease genes/candidates between human and fruit fly
Human homolog		Black font: homologs predicted by at least three different algorithms including Ensembl
Drosophila homolog		Grey font: homologs predicted by less than three different algorithms and not by Ensembl
		Primary species	Ortholog species	Primary Symbol	Ortholog symbol	Primary species DBID	Ortholog species DBID	Primary Ensembl ID	Ortholog Ensembl ID	Primary NCBI Gene ID	Ortholog NCBI Gene ID	OMIM	Assertion source(s)
Human to fruitfly	Known genes	Human	Drosophila	FARS2	Aats-phe	HGNC:21062	FBgn0020766	ENSG00000145982	FBgn0020766	10667	36547		Inparanoid,HomoloGene,Treefam,OMA,PhylomeDB,OrthoDB,EggNOG,OrthoMCL,Ensembl
		Human	Drosophila	PORCN	por	HGNC:17652	FBgn0004957	ENSG00000102312	FBgn0004957	64840	32818		Inparanoid,Treefam,PhylomeDB,OrthoDB,EggNOG,OrthoMCL,Ensembl
		Human	Drosophila	ACO2	Acon	HGNC:118	FBgn0010100	ENSG00000100412	FBgn0010100	50	44149		HomoloGene,Treefam,OrthoDB,EggNOG,OrthoMCL,Ensembl
		Human	Drosophila	ACO2	CG4706	HGNC:118	FBgn0037862	ENSG00000100412	FBgn0037862	50	41326		Inparanoid,Treefam,OrthoDB,OrthoMCL,Ensembl
		Human	Drosophila	RNASEH2B	CG11164	HGNC:25671	FBgn0030507	ENSG00000136104	FBgn0030507	79621	32323		Inparanoid,HomoloGene,Treefam,OrthoDB,EggNOG,OrthoMCL,Ensembl
		Human	Drosophila	SARS2	Aats-ser	HGNC:17697	FBgn0021750	ENSG00000104835	FBgn0021750	54938	41862		Inparanoid,HomoloGene,Treefam,OrthoDB,EggNOG,OrthoMCL,Ensembl
		Human	Drosophila	SARS2	Slimp	HGNC:17697	FBgn0051133	ENSG00000104835	FBgn0051133	54938	318604		Treefam
		Human	Drosophila	MLC1	No homolog
		Human	Drosophila	HIBCH	CG5044	HGNC:4908	FBgn0038326	ENSG00000198130	FBgn0038326	26275	41869		HomoloGene,Treefam,OrthoDB,EggNOG,OrthoMCL,Ensembl
		Human	Drosophila	HEXB	fdl	HGNC:4879	FBgn0045063	ENSG00000049860	FBgn0045063	3074	250735		Inparanoid,EggNOG,Ensembl
		Human	Drosophila	HEXB	Hexo2	HGNC:4879	FBgn0041629	ENSG00000049860	FBgn0041629	3074	31808		EggNOG,OrthoMCL,Ensembl
		Human	Drosophila	HEXB	Hexo1	HGNC:4879	FBgn0041630	ENSG00000049860	FBgn0041630	3074	38528		EggNOG,Ensembl
		Human	Drosophila	HERC2	HERC2	HGNC:4868	FBgn0031107	ENSG00000128731	FBgn0031107	8924	33035		Inparanoid,HomoloGene,Treefam,OMA,PhylomeDB,OrthoDB,EggNOG,Ensembl
		Human	Drosophila	PHF6	Phf7	HGNC:18145	FBgn0031091	ENSG00000156531	FBgn0031091	84295	33015		Treefam
		Human	Drosophila	PHF6	pie	HGNC:18145	FBgn0005683	ENSG00000156531	FBgn0005683	84295	44315		Treefam
		Human	Drosophila	MYO5A	didum	HGNC:7602	FBgn0261397	ENSG00000197535	FBgn0261397	4644	35680		HomoloGene,Treefam,OrthoDB,EggNOG,OrthoMCL,Ensembl
		Human	Drosophila	ANKRD11	CG10984	HGNC:21316	FBgn0036305	ENSG00000167522	FBgn0036305	29123	39446		Inparanoid,Treefam,OrthoDB,Ensembl
		Human	Drosophila	KIAA0226	CG12772	HGNC:28991	FBgn0030055	ENSG00000145016	FBgn0030055	9711	31803		Inparanoid,Treefam,OrthoDB,EggNOG,Ensembl
		Human	Drosophila	C12orf57	CG15387	HGNC:29521	FBgn0031403	ENSG00000111678	FBgn0031403	113246	33403		Inparanoid,Treefam,OrthoDB,EggNOG,OrthoMCL,Ensembl
		Human	Drosophila	VPS13B	CG15523	HGNC:2183	FBgn0039727	ENSG00000132549	FBgn0039727	157680	43550		Inparanoid,Treefam,OrthoDB,EggNOG,OrthoMCL,Ensembl
		Human	Drosophila	ATP2B3	PMCA	HGNC:816	FBgn0259214	ENSG00000067842	FBgn0259214	492	43787		HomoloGene,Treefam,OrthoDB,EggNOG,OrthoMCL,Ensembl
	Novel candidates	Human	Drosophila	MLLT1	ear	HGNC:7134	FBgn0026441	ENSG00000130382	FBgn0026441	4298	44451		Ensembl,EggNOG,Inparanoid,Treefam
		Human	Drosophila	AAR2	CG12320	HGNC:15886	FBgn0038590	ENSG00000131043	FBgn0038590	25980	42189		Inparanoid,HomoloGene,Treefam,OrthoDB,EggNOG,OrthoMCL,Ensembl
		Human	Drosophila	KDM2B	Kdm2	HGNC:13610	FBgn0037659	ENSG00000089094	FBgn0037659	84678	41090		Ensembl,PhylomeDB,Treefam,EggNOG
		Human	Drosophila	FOXP4	FoxP	HGNC:20842	FBgn0262477	ENSG00000137166	FBgn0262477	116113	41182		OrthoDB,Treefam,Ensembl,EggNOG
		Human	Drosophila	KIF5B	Khc	HGNC:6324	FBgn0001308	ENSG00000170759	FBgn0001308	3799	36810		Inparanoid,HomoloGene,Treefam,OMA,PhylomeDB,OrthoDB,EggNOG,OrthoMCL,Ensembl
		Human	Drosophila	RSRC2	CG6340	HGNC:30559	FBgn0030648	ENSG00000111011	FBgn0030648	65117	32482		OrthoDB,OrthoMCL,Ensembl,Inparanoid
		Human	Drosophila	LOH12CR1	CG11802	HGNC:17950	FBgn0030346	ENSG00000165714	FBgn0030346	118426	32145		OrthoDB,Treefam,OrthoMCL,Inparanoid,HomoloGene,Ensembl,EggNOG
		Human	Drosophila	GRM7	mtt	HGNC:4599	FBgn0050361	ENSG00000196277	FBgn0050361	2917	35832		OrthoMCL,EggNOG,OrthoDB,Ensembl
		Human	Drosophila	GRM7	mGluR	HGNC:4599	FBgn0019985	ENSG00000196277	FBgn0019985	2917	43838		OrthoMCL,EggNOG,OrthoDB
		Human	Drosophila	RPS6KC1	CG7156	HGNC:10439	FBgn0038588	ENSG00000136643	FBgn0038588	26750	42187		EggNOG,Ensembl,HomoloGene,Treefam
		Human	Drosophila	CDK20	CG6800	HGNC:21420	FBgn0038902	ENSG00000156345	FBgn0038902	23552	42562		Treefam,OrthoDB,EggNOG,Ensembl,HomoloGene,Inparanoid
		Human	Drosophila	CDK20	Cdk7	HGNC:21420	FBgn0263237	ENSG00000156345	FBgn0263237	23552	31441		OrthoDB
		Human	Drosophila	MAGED2	MAGE	HGNC:16353	FBgn0037481	ENSG00000102316	FBgn0037481	10916	40860		EggNOG,OrthoDB
		Human	Drosophila	TMEM47	No homolog
Fruitfly to Human	Known genes	Drosophila	Human	Aats-phe	FARS2	FBgn0020766	HGNC:21062	FBgn0020766	ENSG00000145982	36547	10667	614946	Inparanoid,HomoloGene,Treefam,OMA,PhylomeDB,OrthoDB,EggNOG,OrthoMCL,Ensembl
		Drosophila	Human	por	PORCN	FBgn0004957	HGNC:17652	FBgn0004957	ENSG00000102312	32818	64840	305600	Inparanoid,Treefam,PhylomeDB,OrthoDB,EggNOG,OrthoMCL,Ensembl
		Drosophila	Human	Acon	ACO2	FBgn0010100	HGNC:118	FBgn0010100	ENSG00000100412	44149	50	614559	HomoloGene,Treefam,OrthoDB,EggNOG,OrthoMCL,Ensembl
		Drosophila	Human	CG4706	ACO2	FBgn0037862	HGNC:118	FBgn0037862	ENSG00000100412	41326	50	614559	Inparanoid,Treefam,OrthoDB,OrthoMCL,Ensembl
		Drosophila	Human	CG11164	RNASEH2B	FBgn0030507	HGNC:25671	FBgn0030507	ENSG00000136104	32323	79621	610181	Inparanoid,HomoloGene,Treefam,OrthoDB,EggNOG,OrthoMCL,Ensembl
		Drosophila	Human	Aats-ser	SARS2	FBgn0021750	HGNC:17697	FBgn0021750	ENSG00000104835	41862	54938	613845	Inparanoid,HomoloGene,Treefam,OrthoDB,EggNOG,OrthoMCL,Ensembl
		Drosophila	Human	Aats-ser	CTC-360G5.8	FBgn0021750		FBgn0021750	ENSG00000269547	41862		NA	EggNOG,Ensembl
		Drosophila	Human	CG5044	HIBCH	FBgn0038326	HGNC:4908	FBgn0038326	ENSG00000198130	41869	26275	610690	HomoloGene,Treefam,OrthoDB,EggNOG,OrthoMCL,Ensembl
		Drosophila	Human	fdl	HEXB	FBgn0045063	HGNC:4879	FBgn0045063	ENSG00000049860	250735	3074	268800	Inparanoid,EggNOG,Ensembl
		Drosophila	Human	fdl	HEXA	FBgn0045063	HGNC:4878	FBgn0045063	ENSG00000213614	250735	3073	272800	EggNOG,Ensembl
		Drosophila	Human	fdl	RP11-106M3.2	FBgn0045063		FBgn0045063	ENSG00000260729	250735		NA	Ensembl
		Drosophila	Human	HERC2	HERC2	FBgn0031107	HGNC:4868	FBgn0031107	ENSG00000128731	33035	8924	615516	Inparanoid,HomoloGene,Treefam,OMA,PhylomeDB,OrthoDB,EggNOG,Ensembl
		Drosophila	Human	HERC2	HERC1	FBgn0031107	HGNC:4867	FBgn0031107	ENSG00000103657	33035	8925	NA	OrthoDB,EggNOG
		Drosophila	Human	didum	MYO5A	FBgn0261397	HGNC:7602	FBgn0261397	ENSG00000197535	35680	4644	214450	HomoloGene,Treefam,OrthoDB,EggNOG,OrthoMCL,Ensembl
		Drosophila	Human	didum	MYO5C	FBgn0261397	HGNC:7604	FBgn0261397	ENSG00000128833	35680	55930	NA	Inparanoid,Treefam,OrthoDB,EggNOG,OrthoMCL,Ensembl
		Drosophila	Human	didum	MYO5B	FBgn0261397	HGNC:7603	FBgn0261397	ENSG00000167306	35680	4645	251850	Treefam,OrthoDB,EggNOG,OrthoMCL,Ensembl
		Drosophila	Human	didum	RP11-886H22.1	FBgn0261397		FBgn0261397	ENSG00000266997	35680		NA	OrthoDB,Ensembl
		Drosophila	Human	CG10984	ANKRD11	FBgn0036305	HGNC:21316	FBgn0036305	ENSG00000167522	39446	29123	148050	Inparanoid,Treefam,OrthoDB,Ensembl
		Drosophila	Human	CG10984	ANKRD12	FBgn0036305	HGNC:29135	FBgn0036305	ENSG00000101745	39446	23253	NA	Treefam,OrthoDB,Ensembl
		Drosophila	Human	CG10984	ANKRD31	FBgn0036305	HGNC:26853	FBgn0036305	ENSG00000145700	39446	256006	NA	Ensembl
		Drosophila	Human	CG10984	ANKRD32	FBgn0036305	HGNC:25408	FBgn0036305	ENSG00000133302	39446	84250	NA	Ensembl
		Drosophila	Human	CG10984	BARD1	FBgn0036305	HGNC:952	FBgn0036305	ENSG00000138376	39446	580	114480	Ensembl
		Drosophila	Human	CG12772	KIAA0226	FBgn0030055	HGNC:28991	FBgn0030055	ENSG00000145016	31803	9711	615705	Inparanoid,Treefam,OrthoDB,EggNOG,Ensembl
		Drosophila	Human	CG12772	KIAA0226L	FBgn0030055	HGNC:20420	FBgn0030055	ENSG00000102445	31803	80183	NA	Treefam,OrthoDB,EggNOG
		Drosophila	Human	CG15387	C12orf57	FBgn0031403	HGNC:29521	FBgn0031403	ENSG00000111678	33403	113246	218340	Inparanoid,Treefam,OrthoDB,EggNOG,OrthoMCL,Ensembl
		Drosophila	Human	CG15523	VPS13B	FBgn0039727	HGNC:2183	FBgn0039727	ENSG00000132549	43550	157680	216550	Inparanoid,Treefam,OrthoDB,EggNOG,OrthoMCL,Ensembl
		Drosophila	Human	PMCA	ATP2B3	FBgn0259214	HGNC:816	FBgn0259214	ENSG00000067842	43787	492	302500	HomoloGene,Treefam,OrthoDB,EggNOG,OrthoMCL,Ensembl
		Drosophila	Human	PMCA	ATP2B4	FBgn0259214	HGNC:817	FBgn0259214	ENSG00000058668	43787	493	NA	Inparanoid,Treefam,OrthoDB,EggNOG,OrthoMCL,Ensembl
		Drosophila	Human	PMCA	ATP2B1	FBgn0259214	HGNC:814	FBgn0259214	ENSG00000070961	43787	490	NA	Treefam,OrthoDB,EggNOG,OrthoMCL,Ensembl
		Drosophila	Human	PMCA	ATP2B2	FBgn0259214	HGNC:815	FBgn0259214	ENSG00000157087	43787	491	601386	Treefam,OrthoDB,EggNOG,OrthoMCL,Ensembl
	Novel candidates	Drosophila	Human	ear	MLLT1	FBgn0026441	HGNC:7134	FBgn0026441	ENSG00000130382	44451	4298	NA	Ensembl,EggNOG,Inparanoid,Treefam
		Drosophila	Human	ear	MLLT3	FBgn0026441	HGNC:7136	FBgn0026441	ENSG00000171843	44451	4300	NA	EggNOG,OrthoMCL,Ensembl,Treefam
		Drosophila	Human	CG12320	AAR2	FBgn0038590	HGNC:15886	FBgn0038590	ENSG00000131043	42189	25980	NA	Inparanoid,HomoloGene,Treefam,OrthoDB,EggNOG,OrthoMCL,Ensembl
		Drosophila	Human	Kdm2	KDM2A	FBgn0037659	HGNC:13606	FBgn0037659	ENSG00000173120	41090	22992	NA	Ensembl,PhylomeDB,HomoloGene,Inparanoid,Treefam,OMA,EggNOG
		Drosophila	Human	Kdm2	KDM2B	FBgn0037659	HGNC:13610	FBgn0037659	ENSG00000089094	41090	84678	NA	Ensembl,PhylomeDB,Treefam,EggNOG
		Drosophila	Human	Kdm2	FBXL19	FBgn0037659	HGNC:25300	FBgn0037659	ENSG00000099364	41090	54620	NA	Ensembl,PhylomeDB
		Drosophila	Human	Kdm2	KDM7A	FBgn0037659	HGNC:22224	FBgn0037659	ENSG00000006459	41090	80853	NA	OrthoDB,EggNOG
		Drosophila	Human	Kdm2	PHF2	FBgn0037659	HGNC:8920	FBgn0037659	ENSG00000197724	41090	5253	NA	OrthoDB,EggNOG
		Drosophila	Human	Kdm2	PHF8	FBgn0037659	HGNC:20672	FBgn0037659	ENSG00000172943	41090	23133	300263	OrthoDB,EggNOG
		Drosophila	Human	FoxP	FOXP1	FBgn0262477	HGNC:3823	FBgn0262477	ENSG00000114861	41182	27086	613670	Treefam,EggNOG,Ensembl,OrthoDB
		Drosophila	Human	FoxP	FOXP4	FBgn0262477	HGNC:20842	FBgn0262477	ENSG00000137166	41182	116113	NA	OrthoDB,Treefam,Ensembl,EggNOG
		Drosophila	Human	FoxP	FOXP2	FBgn0262477	HGNC:13875	FBgn0262477	ENSG00000128573	41182	93986	602081	Treefam,Ensembl,OrthoDB
		Drosophila	Human	FoxP	FOXP3	FBgn0262477	HGNC:6106	FBgn0262477	ENSG00000049768	41182	50943	304790	Inparanoid,OrthoDB
		Drosophila	Human	Khc	KIF5B	FBgn0001308	HGNC:6324	FBgn0001308	ENSG00000170759	36810	3799	NA	Inparanoid,HomoloGene,Treefam,OMA,PhylomeDB,OrthoDB,EggNOG,OrthoMCL,Ensembl
		Drosophila	Human	Khc	KIF5C	FBgn0001308	HGNC:6325	FBgn0001308	ENSG00000168280	36810	3800	615282	Treefam,OMA,PhylomeDB,OrthoDB,EggNOG,OrthoMCL,Ensembl
		Drosophila	Human	Khc	KIF5A	FBgn0001308	HGNC:6323	FBgn0001308	ENSG00000155980	36810	3798	604187	Treefam,PhylomeDB,OrthoDB,EggNOG,OrthoMCL,Ensembl
		Drosophila	Human	CG6340	RSRC2	FBgn0030648	HGNC:30559	FBgn0030648	ENSG00000111011	32482	65117	NA	OrthoDB,OrthoMCL,Ensembl,Inparanoid
		Drosophila	Human	CG11802	LOH12CR1	FBgn0030346	HGNC:17950	FBgn0030346	ENSG00000165714	32145	118426	NA	OrthoDB,Treefam,OrthoMCL,Inparanoid,HomoloGene,Ensembl,EggNOG
		Drosophila	Human	mtt	GRM8	FBgn0050361	HGNC:4600	FBgn0050361	ENSG00000179603	35832	2918	NA	EggNOG,Ensembl,HomoloGene,OrthoDB,OrthoMCL
		Drosophila	Human	mtt	GRM1	FBgn0050361	HGNC:4593	FBgn0050361	ENSG00000152822	35832	2911	614831	EggNOG,Treefam,OrthoDB,OrthoMCL
		Drosophila	Human	mtt	GRM4	FBgn0050361	HGNC:4596	FBgn0050361	ENSG00000124493	35832	2914	NA	EggNOG,Ensembl,OrthoDB,OrthoMCL
		Drosophila	Human	mtt	GRM7	FBgn0050361	HGNC:4599	FBgn0050361	ENSG00000196277	35832	2917	NA	OrthoMCL,EggNOG,OrthoDB,Ensembl
		Drosophila	Human	mtt	GRM2	FBgn0050361	HGNC:4594	FBgn0050361	ENSG00000164082	35832	2912	NA	OrthoMCL,EggNOG,OrthoDB
		Drosophila	Human	mtt	GRM3	FBgn0050361	HGNC:4595	FBgn0050361	ENSG00000198822	35832	2913	NA	EggNOG,OrthoMCL,OrthoDB
		Drosophila	Human	mtt	GRM6	FBgn0050361	HGNC:4598	FBgn0050361	ENSG00000113262	35832	2916	257270	OrthoDB,Ensembl,EggNOG
		Drosophila	Human	mtt	GRM5	FBgn0050361	HGNC:4597	FBgn0050361	ENSG00000168959	35832	2915	NA	EggNOG,OrthoDB
		Drosophila	Human	CG7156	RPS6KC1	FBgn0038588	HGNC:10439	FBgn0038588	ENSG00000136643	42187	26750	NA	EggNOG,Ensembl,HomoloGene,Treefam
		Drosophila	Human	CG7156	RPS6KL1	FBgn0038588	HGNC:20222	FBgn0038588	ENSG00000198208	42187	83694	NA	Treefam,Ensembl,Inparanoid
		Drosophila	Human	CG7156	SNX15	FBgn0038588	HGNC:14978	FBgn0038588	ENSG00000110025	42187	29907	NA	Ensembl,Treefam
		Drosophila	Human	CG6800	CDK20	FBgn0038902	HGNC:21420	FBgn0038902	ENSG00000156345	42562	23552	NA	Treefam,OrthoDB,EggNOG,Ensembl,HomoloGene,Inparanoid
		Drosophila	Human	CG6800	CDK7	FBgn0038902	HGNC:1778	FBgn0038902	ENSG00000134058	42562	1022	NA	OrthoDB
